# Supplementary material for: Interpenetrating Polymer Networks Based on Bacterial Cellulose and Poly(acrylic acid–co-N, N-methylene-bis-acrylamide) as Carriers for Phytoextracts
Source: Gels. 2026 Jul 11;12(7):624. doi: 10.3390/gels12070624 (PMC13409546; doi:10.3390/gels12070624)
Supplement: Supplementary file 1 [file gels-12-00624-s001.zip]

Archive with 1 entries (1 files):
- gels-4372687-supplementary.pdf
